# Supplementary material for: Molecular phylogeny of Salmo of the western Balkans, based upon multiple nuclear loci
Source: Genet Sel Evol. 2014 Feb 3;46(1):7. doi: 10.1186/1297-9686-46-7 (PMC3915233; doi:10.1186/1297-9686-46-7)
Supplement: Additional file 1: Table S1 — Complete genotypes of the samples analyzed. Location, mtDNA lineage and genotype for each SNP locus analysed is given for all the samples. [file 1297-9686-46-7-S1.xlsx]

## Sheet: List1
Table S1
Title: Complete genotypes of the samples analyzed
			locus
Species	Location	mtDNA lineage	GP1	GP4	GP5	GP14	GP16	GP31	GP34	GP37	GP38	GP42	GP73	GP81	GP85	GP94	HMG1	SS2	TFG-beta	tnfa	RH	SILVA	SL	TF
Salmo marmoratus	Predelca (SLO)	Marmoratus	GT7	GT5	GT5	GT1	GT9	GT3	GT5	GT7	GT8	GT1	GT2	GT6	GT14	GT4	GT8	GT3	GT12	GT13	GT5	GT7	GT10	GT4
Salmo marmoratus	Predelca (SLO)	Marmoratus	GT7	GT5	GT5	GT1	GT9	GT3	GT5	GT7	GT8	GT1	GT2	GT6	GT15	GT4	GT8	GT3	GT12	GT13	GT5	GT8	GT10	GT4
Salmo marmoratus	Zadlaščica (SLO)	Marmoratus	GT18	GT5	GT1	GT1	GT9	GT3	GT6	GT7	GT8	GT1	GT2	GT6	GT15	GT4	GT8	GT3	GT12	GT13	GT5	GT7	GT10	GT4
Salmo marmoratus	Zadlaščica (SLO)	Marmoratus	GT19	GT5	GT1	GT1	GT9	GT3	GT5	GT7	GT8	GT5	GT2	GT6	GT15	GT4	GT8	GT3	GT12	GT13	GT5	GT8	GT10	GT4
Salmo marmoratus	Studenc (SLO)	Marmoratus	GT20	GT5	GT1	GT1	GT10	GT3	GT5	GT7	GT8	GT5	GT2	GT6	GT16	GT5	GT8	GT3	GT12	GT13	GT5	GT7	GT10	GT5
Salmo marmoratus	Studenc (SLO)	Marmoratus	GT7	GT5	GT1	GT1	GT10	GT3	GT5	GT7	GT8	GT1	GT2	GT6	GT16	GT4	GT8	GT3	GT12	GT13	GT5	GT7	GT10	GT4
Salmo marmoratus	Trebuščica (SLO)	Marmoratus	GT21	GT5	GT1	GT1	GT10	GT3	GT7	GT7	GT9	GT1	GT2	GT6	GT17	GT6	GT8	GT4	GT12	GT14	GT5	GT9	GT10	GT4
Salmo marmoratus	Trebuščica (SLO)	Marmoratus	GT21	GT5	GT2	GT1	GT10	GT3	GT8	GT7	GT8	GT1	GT2	GT6	GT18	GT6	GT8	GT4	GT12	GT13	GT5	GT9	GT10	GT4
Salmo marmoratus	Idrijca (SLO)	Marmoratus	GT22	GT5	GT2	GT1	GT10	GT3	GT5	GT7	GT8	GT1	GT2	GT6	GT16	GT6	GT8	GT3	GT14	GT13	GT5	GT7	GT10	GT4
Salmo marmoratus	Idrijca (SLO)	Marmoratus	GT22	GT5	GT2	GT1	GT10	GT3	GT5	GT7	GT8	GT1	GT2	GT6	GT16	GT7	GT8	GT3	GT15	GT13	GT5	GT7	GT10	GT4
Salmo marmoratus	Lipovšček (SLO)	Marmoratus	GT23	GT5	GT1	GT1	GT9	GT3	GT7	GT7	GT8	GT1	GT2	GT6	GT19	GT6	GT8	GT3	GT15	GT13	GT5	GT7	GT10	GT4
Salmo marmoratus	Lipovšček (SLO)	Marmoratus	GT24	GT5	GT2	GT1	GT9	GT3	GT9	GT7	GT8	GT1	GT2	GT6	GT19	GT6	GT8	GT3	GT15	GT13	GT5	GT8	GT10	GT4
Salmo marmoratus	Huda grapa (SLO)	Marmoratus	GT7	GT5	GT1	GT1	GT9	GT3	GT6	GT7	GT8	GT5	GT2	GT6	GT19	GT6	GT8	GT3	GT12	GT13	GT5	GT7	GT10	GT4
Salmo marmoratus	Huda grapa (SLO)	Marmoratus	GT7	GT5	GT1	GT1	GT9	GT3	GT5	GT7	GT8	GT5	GT2	GT6	GT19	GT6	GT8	GT3	GT12	GT13	GT5	GT7	GT10	GT4
Salmo marmoratus	Neretva (BIH)	Adriatic	GT7	GT5	GT1	GT1	GT13	GT3	GT5	GT1	GT11	GT2	GT2	GT6	GT27	GT11	GT8	GT3	GT12	GT20	GT5	GT4	GT10	GT3
Salmo marmoratus	Neretva (BIH)	Adriatic	GT35	GT5	GT1	GT1	GT13	GT3	GT5	GT1	GT10	GT1	GT2	GT6	GT27	GT11	GT8	GT11	GT16	GT20	GT5	GT4	GT10	GT3
Salmo marmoratus	Zeta (MNE)	Adriatic	GT36	GT5	GT1	GT1	GT13	GT3	GT5	GT1	GT10	GT5	GT2	GT6	GT28	GT11	GT8	GT12	GT12	GT13	GT5	GT4	GT10	GT9
Salmo marmoratus	Zeta (MNE)	Adriatic	GT37	GT5	GT1	GT1	GT13	GT3	GT5	GT1	GT10	GT5	GT2	GT6	GT29	GT11	GT8	GT13	GT12	GT13	GT5	GT4	GT10	GT9
Salmo dentex	Neretva (BIH)	Marmoratus	GT7	GT5	GT1	GT1	GT13	GT2	GT5	GT1	GT10	GT2	GT2	GT6	GT14	GT11	GT8	GT11	GT12	GT20	GT12	GT4	GT10	GT3
Salmo dentex	Neretva (BIH)	Marmoratus	GT7	GT5	GT1	GT1	GT13	GT2	GT5	GT1	GT10	GT2	GT2	GT6	GT14	GT11	GT8	GT11	GT12	GT20	GT5	GT4	GT10	GT3
Salmo dentex	Zeta (MNE)	Adriatic	GT7	GT1	GT9	GT2	GT3	GT2	GT17	GT10	GT6	GT10	GT8	GT11	GT26	GT3	GT5	GT3	GT23	GT1	GT8	GT13	GT5	GT3
Salmo dentex	Zeta (MNE)	Adriatic	GT7	GT1	GT1	GT2	GT3	GT2	GT18	GT10	GT6	GT5	GT2	GT11	GT26	GT3	GT5	GT3	GT23	GT21	GT8	GT13	GT5	GT3
Salmo trutta	Sardinia (ITA)	Mediterranean	GT7	GT8	GT7	GT2	GT10	GT2	GT10	GT1	GT6	GT10	GT7	GT15	GT26	GT3	GT9	GT3	GT24	GT19	GT13	GT2	GT5	GT10
Salmo trutta	Sardinia (ITA)	Mediterranean	GT7	GT8	GT7	GT2	GT10	GT2	GT17	GT1	GT6	GT10	GT7	GT15	GT26	GT3	GT9	GT3	GT24	GT19	GT13	GT2	GT5	GT10
Salmo trutta	Ribnica (SLO)	Danubian	GT10	GT2	GT3	GT2	GT8	GT2	GT4	GT2	GT7	GT4	GT5	GT6	GT7	GT3	GT6	GT3	GT9	GT6	GT4	GT4	GT3	GT2
Salmo trutta	Ribnica (SLO)	Danubian	GT11	GT2	GT3	GT2	GT8	GT2	GT5	GT2	GT7	GT4	GT6	GT6	GT8	GT3	GT6	GT3	GT10	GT7	GT4	GT4	GT3	GT2
Salmo trutta	Sovpot (SLO)	Danubian	GT12	GT3	GT3	GT2	GT8	GT2	GT5	GT2	GT6	GT4	GT7	GT7	GT9	GT3	GT7	GT3	GT11	GT8	GT4	GT4	GT6	GT3
Salmo trutta	Sovpot (SLO)	Danubian	GT13	GT3	GT3	GT2	GT8	GT2	GT5	GT2	GT6	GT2	GT7	GT8	GT9	GT3	GT7	GT3	GT11	GT8	GT4	GT4	GT6	GT3
Salmo trutta	Mahnečica (SLO)	Danubian	GT14	GT4	GT4	GT2	GT8	GT2	GT5	GT2	GT6	GT1	GT7	GT6	GT10	GT3	GT7	GT3	GT12	GT9	GT4	GT1	GT3	GT3
Salmo trutta	Mahnečica (SLO)	Danubian	GT14	GT4	GT4	GT2	GT8	GT2	GT5	GT2	GT6	GT1	GT7	GT6	GT10	GT3	GT7	GT3	GT12	GT10	GT4	GT1	GT3	GT3
Salmo trutta	Kremžarjev p. (SLO)	Danubian	GT15	GT2	GT3	GT2	GT8	GT2	GT5	GT6	GT6	GT5	GT7	GT6	GT11	GT3	GT7	GT3	GT12	GT11	GT4	GT1	GT7	GT3
Salmo trutta	Kremžarjev p. (SLO)	Danubian	GT15	GT2	GT3	GT2	GT8	GT2	GT5	GT2	GT6	GT1	GT7	GT6	GT11	GT3	GT7	GT3	GT12	GT11	GT4	GT1	GT8	GT3
Salmo trutta	Mošenik (SLO)	Danubian	GT16	GT2	GT4	GT2	GT8	GT2	GT5	GT2	GT6	GT4	GT7	GT6	GT12	GT3	GT6	GT3	GT13	GT12	GT4	GT4	GT9	GT3
Salmo trutta	Mošenik (SLO)	Danubian	GT17	GT2	GT3	GT2	GT8	GT2	GT5	GT2	GT6	GT4	GT7	GT6	GT13	GT3	GT6	GT3	GT13	GT12	GT4	GT4	GT3	GT3
Salmo trutta	Studena (SRB)	Danubian	GP38	GT2	GT4	GT2	GT8	GT2	GT5	GT2	GT6	GT5	GT7	GT13	GT30	GT3	GT7	GT3	GT12	GT1	GT4	GT4	GT3	GT3
Salmo trutta	Studena (SRB)	Danubian	GT39	GT2	GT4	GT2	GT8	GT2	GT5	GT2	GT6	GT5	GT7	GT13	GT30	GT3	GT7	GT3	GT23	GT1	GT4	GT4	GT12	GT3
Salmo trutta	Vratovina (SRB)	Danubian	GT40	GT2	GT4	GT2	GT8	GT2	GT5	GT2	GT6	GT5	GT5	GT6	GT31	GT3	GT10	GT3	GT12	GT12	GT4	GT4	GT3	GT3
Salmo trutta	Vratovina (SRB)	Danubian	GT14	GT2	GT4	GT2	GT8	GT2	GT5	GT2	GT6	GT5	GT2	GT6	GT31	GT3	GT11	GT3	GT12	GT12	GT4	GT4	GT3	GT3
Salmo trutta	Mount Lassen-hatchery (USA)	Atlantic	GT1	GT1	GT1	GT1	GT1	GT1	GT1	GT1	GT1	GT1	GT1	GT1	GT1	GT1	GT1	GT1	GT1	GT1	GT1	GT1	GT1	GT1
Salmo trutta	Mount Lassen-hatchery (USA)	Atlantic	GT2	GT1	GT2	GT1	GT2	GT1	GT1	GT1	GT2	GT1	GT2	GT2	GT1	GT1	GT1	GT1	GT2	GT1	GT1	GT2	GT2	GT1
Salmo trutta	Povodje hatchery (SLO)	Atlantic	GT3	GT1	GT1	GT1	GT3	GT1	GT1	GT1	GT3	GT1	GT3	GT3	GT2	GT2	GT2	GT1	GT3	GT2	GT2	GT3	GT1	GT1
Salmo trutta	Povodje hatchery (SLO)	Atlantic	GT4	GT1	GT1	GT1	GT4	GT1	GT1	GT2	GT4	GT1	GT2	GT3	GT3	GT2	GT2	GT1	GT4	GT3	GT3	GT3	GT1	GT1
Salmo trutta	Otra (NOR)	Atlantic	GT5	GT1	GT1	GT1	GT5	GT1	GT1	GT3	GT5	GT1	GT2	GT4	GT4	GT2	GT3	GT1	GT5	GT4	GT3	GT4	GT3	GT1
Salmo trutta	Otra (NOR)	Atlantic	GT6	GT1	GT2	GT1	GT5	GT1	GT1	GT1	GT6	GT1	GT2	GT5	GT5	GT2	GT3	GT1	GT6	GT3	GT3	GT1	GT3	GT1
Salmo trutta	Denmark-hatchery (DK)	Atlantic	GT7	GT1	GT2	GT1	GT6	GT1	GT2	GT1	GT6	GT2	GT2	GT3	GT3	GT2	GT4	GT1	GT7	GT1	GT3	GT2	GT1	GT1
Salmo trutta	Denmark-hatchery (DK)	Atlantic	GT7	GT1	GT2	GT1	GT6	GT1	GT2	GT4	GT6	GT3	GT2	GT3	GT3	GT2	GT4	GT1	GT8	GT1	GT3	GT5	GT4	GT1
Salmo trutta	Adriatic sea (SLO)*	Atlantic	GT8	GT1	GT1	GT1	GT7	GT1	GT3	GT5	GT6	GT1	GT2	GT3	GT6	GT2	GT5	GT2	GT3	GT1	GT3	GT6	GT1	GT1
Salmo trutta	Adriatic sea (SLO)*	Atlantic	GT9	GT1	GT1	GT1	GT7	GT1	GT1	GT1	GT6	GT1	GT4	GT3	GT6	GT2	GT5	GT1	GT6	GT5	GT3	GT3	GT2	GT1
Salmo trutta	Neretva (BIH)	Adriatic	GT25	GT1	GT1	GT2	GT10	GT2	GT10	GT8	GT6	GT1	GT8	GT9	GT20	GT3	GT5	GT3	GT16	GT1	GT6	GT10	GT9	GT3
Salmo trutta	Neretva (BIH)	Adriatic	GT26	GT1	GT1	GT2	GT10	GT2	GT11	GT9	GT6	GT6	GT9	GT10	GT20	GT3	GT5	GT3	GT17	GT15	GT7	GT1	GT11	GT3
Salmo trutta	Zeta (MNE)	Adriatic	GT27	GT1	GT1	GT2	GT3	GT2	GT12	GT1	GT6	GT6	GT8	GT9	GT21	GT3	GT5	GT3	GT12	GT1	GT8	GT11	GT5	GT3
Salmo trutta	Zeta (MNE)	Adriatic	GT7	GT1	GT6	GT2	GT3	GT2	GT12	GT10	GT6	GT6	GT2	GT11	GT21	GT3	GT5	GT5	GT18	GT1	GT8	GT11	GT5	GT3
Salmo trutta	Zrmanja (CRO)	Adriatic	GT30	GT1	GT7	GT1	GT10	GT2	GT10	GT11	GT6	GT7	GT10	GT12	GT23	GT3	GT5	GT7	GT12	GT16	GT3	GT2	GT5	GT5
Salmo trutta	Zrmanja (CRO)	Adriatic	GT30	GT1	GT7	GT4	GT10	GT2	GT10	GT1	GT6	GT1	GT10	GT12	GT23	GT3	GT5	GT7	GT12	GT16	GT3	GT2	GT5	GT6
Salmo trutta	Krka (CRO)	Adriatic	GT31	GT1	GT7	GT2	GT10	GT2	GT5	GT1	GT6	GT6	GT2	GT13	GT23	GT9	GT5	GT3	GT12	GT1	GT5	GT2	GT5	GT7
Salmo trutta	Krka (CRO)	Adriatic	GT32	GT1	GT1	GT2	GT10	GT2	GT5	GT10	GT6	GT6	GT2	GT13	GT23	GT3	GT5	GT8	GT12	GT1	GT10	GT2	GT5	GT7
Salmo trutta	Albania (ALB)	Adriatic	GT43	GT1	GT1	GT2	GT10	GT2	GT5	GT10	GT6	GT10	GT2	GT11	GT35	GT3	GT5	GT3	GT12	GT24	GT8	GT13	GT17	GT3
Salmo trutta	Albania (ALB)	Adriatic	GT43	GT1	GT1	GT2	GT10	GT2	GT5	GT10	GT6	GT13	GT2	GT11	GT35	GT3	GT5	GT3	GT12	GT1	GT8	GT13	GT17	GT3
Salmo trutta	Duero (ESP)	Duero	GT7	GT9	GT10	GT1	GT11	GT2	GT19	GT2	GT6	GT11	GT2	GT16	GT32	GT12	GT1	GT3	GT22	GT19	GT11	GT4	GT3	GT8
Salmo trutta	Duero (ESP)	Duero	GT7	GT10	GT11	GT1	GT11	GT2	GT19	GT2	GT6	GT11	GT2	GT16	GT32	GT12	GT1	GT3	GT22	GT19	GT3	GT12	GT3	GT8
Salmo letnica	Ohrid lake (FYROM)	Adriatic	GT28	GT1	GT6	GT3	GT3	GT2	GT13	GT1	GT6	GT1	GT10	GT11	GT21	GT8	GT5	GT6	GT12	GT1	GT9	GT1	GT5	GT3
Salmo letnica	Ohrid lake (FYROM)	Adriatic	GT29	GT1	GT6	GT3	GT3	GT2	GT14	GT1	GT6	GT1	GT10	GT11	GT22	GT8	GT5	GT6	GT12	GT16	GT9	GT1	GT5	GT3
Salmo obtusirostris	Vrlika (CRO)		GT33	GT1	GT1	GT1	GT11	GT4	GT15	GT12	GT6	GT8	GT11	GP6	GT14	GT3	GT1	GT9	GT19	GT17	GT14	GT4	GT13	GT3
Salmo obtusirostris	Vrlika (CRO)		GT33	GT1	GT1	GT1	GT11	GT4	GT15	GT12	GT6	GT8	GT11	GT6	GT14	GT3	GT1	GT3	GT12	GT17	GT14	GT4	GR10	GT3
Salmo obtusirostris	Neretva (BIH)		GT34	GT1	GT1	GT1	GT11	GT4	GT15	GT12	GT6	GT8	GT11	GT6	GT14	GT3	GT1	GT10	GT20	GT17	GT14	GT4	GT13	GT3
Salmo obtusirostris	Neretva (BIH)		GT33	GT1	GT1	GT1	GT11	GT4	GT15	GT12	GT6	GT8	GT11	GT6	GT14	GT3	GT1	GT3	GT21	GT18	GT14	GT4	GT13	GT3
Salmo obtusirostris	Jadro (CRO)		GT33	GT1	GT1	GT1	GT14	GT4	GT15	GT12	GT6	GT8	GT12	GT6	GT14	GT13	GT8	GT3	GT3	GT17	GT14	GT4	GT14	GT11
Salmo obtusirostris	Jadro (CRO)		GT41	GT1	GT1	GT1	GT14	GT4	GT15	GT12	GT6	GT8	GT12	GT6	GT14	GT3	GT8	GT3	GT3	GT17	GT14	GT4	GT15	GT11
Salmo obtusirostris	Zeta (MNE)		GT41	GT5	GT1	GT1	GT3	GT5	GT20	GT13	GT6	GT12	GT2	GT17	GT33	GT3	GT12	GT3	GT3	GT1	GT3	GT14	GT16	GT3
Salmo obtusirostris	Zeta (MNE)		GT41	GT5	GT1	GT1	GT3	GT5	GT20	GT13	GT6	GT12	GT2	GT17	GT33	GT3	GT12	GT3	GT3	GT1	GT3	GT14	GT16	GT3
Salmo ohridanus	Ohrid lake (FYROM)		GT42	GT5	GT1	GT1	GT15	GT6	GT21	GT14	GT6	GT5	GT2	GT6	GT34	GT14	GT13	GT14	GT14	GT22	GT15	GT15	GT3	GT12
Salmo ohridanus	Ohrid lake (FYROM)		GT42	GT5	GT1	GT1	GT15	GT6	GT21	GT14	GT6	GT5	GT2	GT6	GT34	GT14	GT13	GT14	GT14	GT23	GT15	GT15	GT3	GT12
Salmo salar	Denmark-hatchery (DK)		EU221179.1	HM635376	HM635379	HM635384	AF271480.1	HM635387	HM635391	BT059180.1			HM635396	HM635412			DQ834852.1	DQ834849.1	DQ834851.1	AY929388	NM_001123537.1	TC63767*	EF210363.1	AF488837.1
Salmo salar	Denmark-hatchery (DK)		EU221179.1	HM635376	HM635379	HM635384	AF271480.1	HM635387	HM635391	BT059180.1			HM635396	HM635412			DQ834852.1	DQ834849.1	DQ834851.1	AY929388	NM_001123537.1	TC63767*	EF210363.1	AF488837.1
Parachucho perri	Koppi (RUS)					GT5		GT7		GT15	GT12	GT14	GT13		GT36		GT14		GT25	GT25		GT16	GT18
Parachucho perri	Koppi (RUS)					GT5		GT7		GT15	GT13	GT14	GT13		GT36		GT14		GT25	GT25		GT17	GT18
